# Supplementary material for: SARS-CoV-2 and Companion Animals: Sources of Information and Communication Campaign during the COVID-19 Pandemic in Italy
Source: Vet Sci. 2023 Jun 30;10(7):426. doi: 10.3390/vetsci10070426 (PMC10386290; doi:10.3390/vetsci10070426)
Supplement: Supplementary file 1 [file vetsci-10-00426-s001.zip › Table S2.xlsx]

## Sheet: Q1
Sex * Do you own one or more companion animals?
Contingency table
% within sex
		Do you own one or more companion animals?		Total
		0 No	1 Yes
sex	1 Male	0.538947	0.461053	1
	2 Female	0.469667	0.530333	1
Total		0.503043	0.496957	1
Chi-square
	Value	df	Sig. bilateral (two-side)	Sig. exact (two-side)	Sig. exact (one-side)
Pearson's chi-square	4,726a	1	0.0297031
Yates's correction	4.45333	1	0.0348333
Likelihood ratio	4.7303	1	0.0296358
Fisher's exact test				0.0304458	0.0173893
Linear-linear association	4.7216	1	0.029786
No. of true cases	986
a. 0 cells (0.0%) show an expected result below 5. The minimum expected result is 236.05.
b. Calculated only for 2x2 table
Range of age * Do you own one or more companion animals?
Contingency table
% within range of age
		Do you own one or more companion animals?		Total
		0 No	1 Yes
range of age	1,00 15-29 years	0.485549	0.514451	1
	2,00 30-44 years	0.401914	0.598086	1
	3,00 45-59 years	0.43295	0.56705	1
	4,00 >60 years	0.628655	0.371345	1
Total		0.503553	0.496447	1
Chi-square
	Value	df	Sig. bilateral (two-side)
Pearson's chi-square	35,476a	3	9.66215e-08
Likelihood ratio	35.7979	3	8.26255e-08
Linear-linear association	16.4796	1	4.91773e-05
No. of true cases	985
a. 0 cells (0.0%) show an expected result below 5. The minimum expected result is 85,89.
Level of education * Do you own one or more companion animals?
Contingency table
% within level of education
		Do you own one or more companion animals?		Total
		0 No	1 Yes
level of education	1,00 primary school	0.627737	0.372263	1
	2,00 secondary school	0.476316	0.523684	1
	3,00 high school	0.477707	0.522293	1
	4,00 university degree	0.509677	0.490323	1
Total		0.503043	0.496957	1
Chi-square
	Value	df	Sig. bilateral (two-side)
Pearson's chi-square	10,440a	3	0.0151708
Likelihood ratio	10.5404	3	0.0144892
Linear-linear association	2.54145	1	0.110893
No. of true cases	986
a. 0 cells (0.0%) show an expected result below 5. The minimum expected result is 68,08.
Geographical area * Do you own one or more companion animals?
Contingency table
% within geographical area
		D29 Do you own one or more companion animals?		Total
		0 No	1 Yes
geographical area	1 northwest	0.518797	0.481203	1
	2 northeast	0.5	0.5	1
	3 mid	0.43956	0.56044	1
	4 south	0.488584	0.511416	1
	5 islands	0.62766	0.37234	1
Total		0.503546	0.496454	1
Chi-square
	Value	df	Sig. bilateral (two-side)
Pearson's chi-square	9,228a	4	0.0556484
Likelihood ratio	9.30244	4	0.0539689
Linear-linear association	0.36876	1	0.543681
No. of true cases	987
a. 0 cells (0.0%) show an expected result below 5. The minimum expected result is 46,67.

## Sheet: Q3
Sex * Do you know that companion animals can be infected by Sars-CoV-2?
Contingency table
% within sex
		Do you know that companion animals can be infected by Sars-CoV-2?		Total
		No	Yes
sex	Male	0.621053	0.378947	1
	Female	0.480392	0.519608	1
Total		0.548223	0.451777	1
Chi-square
	Value	df	Degrees of freedom	Sig. bilateral (two-side)	Sig. exact (two-side)	Sig. exact (one-side)
Pearson's chi-square	19,647a	1	9.31623e-06
Yates's correction	19.0829	1	1.2516e-05
Likelihood ratio	19.7285	1	8.926e-06
Fisher's exact test				9.77924e-06	6.02246e-06
Linear-linear association	19.6268	1	9.41399e-06
No. of true cases	985
a. 0 cells (0.0%) show an expected result below 5. The minimum expected result is 214.59.
b. Calculated only for 2x2 table
Range of age * Do you know that companion animals can be infected by Sars-CoV-2?
Contingency table
% within range of age
		Do you know that companion animals can be infected by Sars-CoV-2?		Total
		No	Yes
range of age	15-29 years	0.508671	0.491329	1
	30-44 years	0.547619	0.452381	1
	45-59 years	0.570881	0.429119	1
	>60 years	0.552632	0.447368	1
Total		0.548682	0.451318	1
Chi-square
	Value	df	Sig. bilateral (two-side)
Pearson's chi-square	1,660a	3	0.645784
Likelihood ratio	1.65742	3	0.646441
Linear-linear association	0.800771	1	0.370863
No. of true cases	986
a. 0 cells (0.0%) show an expected result below 5. The minimum expected result is 78.08.
Level of education * Do you know that companion animals can be infected by Sars-CoV-2?
Contingency table
% within level of education
		Do you know that companion animals can be infected by Sars-CoV-2?		Total
		No	Yes
level of education	primary school	0.613139	0.386861	1
	secondary school	0.634211	0.365789	1
	high school	0.480892	0.519108	1
	university degree	0.415584	0.584416	1
Total		0.548223	0.451777	1
Chi-square
	Value	df	Sig. bilateral (two-side)
Pearson's chi-square	30,362a	3	1.15822e-06
Likelihood ratio	30.486	3	1.09053e-06
Linear-linear association	24.4735	1	7.53403e-07
No. of true cases	985
a. 0 cells (0.0%) show an expected result below 5. The minimum expected result is 61.89.
Do you own one or more companion animals? * Do you know that companion animals can be infected by Sars-CoV-2?
Contingency table
% within Do you own one or more companion animals?
		Do you know that companion animals can be infected by Sars-CoV-2?		Total
		No	Yes
Do you own one or more companion animals?	No	0.612903	0.387097	1
	Yes	0.482618	0.517382	1
Total		0.548223	0.451777	1
Chi-square
	Value	df	Sig. bilateral (two-side)	Sig. exact (two-side)	Sig. exact (one-side)
Pearson's chi-square	16,876a	1	3.99057e-05
Yates's correction	16.3539	1	5.25471e-05
Likelihood ratio	16.9242	1	3.89029e-05
Fisher's exact test				4.17816e-05	2.56904e-05
Linear-linear association	16.8587	1	4.02676e-05
No. of true cases	985
a. 0 cells (0.0%) show an expected result below 5. The minimum expected result is 220.92.
b. Calculated only for 2x2 table
Do you work in strict contact with companion animals? * Do you own one or more companion animals?
Contingency table
% within Do you work in strict contact with companion animals?
		Do you know that companion animals can be infected by Sars-CoV-2?		Total
		No	Yes
Do you work in strict contact with companion animals?	No	0.551381	0.448619	1
	Yes	0.518519	0.481481	1
Total		0.548682	0.451318	1
Chi-square
	Value	df	Sig. bilateral (two-side)	Sig. exact (two-side)	Sig. exact (one-side)
Pearson's chi-square	,324a	1	0.569074
Yates's correction	0.205105	1	0.650631
Likelihood ratio	0.323255	1	0.569658
Fisher's exact test				0.641354	0.324521
Linear-linear association	0.323906	1	0.56927
No. of true cases	986
a. 0 cells (0.0%) show an expected result below 5. The minimum expected result is 36.56.
b. Calculated only for 2x2 table
Where did you find information on COVID-19 and companion animals? * Do you know that companion animals can be infected by Sars-CoV-2?
Contingency table
% within Where did you find information on COVID-19 and companion animals?
		Do you know that companion animals can be infected by Sars-CoV-2?		Total
		0 No	1 Yes
Where did you find information on COVID-19 and companion animals?	0 I did not inform myself	0.829574	0.170426	1
	1 Through television and/or radio broadcasts	0.315385	0.684615	1
	2 Through newspapers (printed or online)	0.242991	0.757009	1
	3 On institutional websites (Italian Ministry of Health, etc.)	0.453125	0.546875	1
	4 On social media of friends and/or acquaintances	0.5	0.5	1
	5 Through physicians	0.526316	0.473684	1
	6 Through veterinarians	0.428571	0.571429	1
	7 Through friends and relatives	0.528302	0.471698	1
	8 Other	0.0909091	0.909091	1
Total		0.548682	0.451318	1
Chi-square
	Value	df	Sig. bilateral (two-side)
Pearson's chi-square	238,853a	8	3.96068e-47
Likelihood ratio	255.453	8	1.20247e-50
Linear-linear association	47.578	1	5.28581e-12
No. of true cases	986
a. 0 cells (0.0%) show an expected result below 5. The minimum expected result is 4.96.
Concerning the preventive measures to adopt with companion animals, which of these sources do you trust the most? * Do you know that companion animals can be infected by Sars-CoV-2?
Contingency table
% within D35 Concerning the preventive measures to adopt with companion animals, which of these sources do you trust the most?
		Do you know that companion animals can be infected by Sars-CoV-2?		Total
		0 No	1 Yes
Concerning the preventive measures to adopt with companion animals, which of these sources do you trust the most?	1 Indications from institutions (Italian Ministry of Health, etc.)	0.270073	0.729927	1
	2 My physician	0.494118	0.505882	1
	3 My veterinarian	0.304813	0.695187	1
	4 Newspapers	0.323529	0.676471	1
	5 Television and/or radio broadcasts	0.481481	0.518519	1
	6 Friends and/or relatives	0.291667	0.708333	1
	7 Pharmacists	0.526316	0.473684	1
	8 Web forum and/or social media	0.35	0.65	1
Total		0.357751	0.642249	1
Chi-square
	Value	df	Sig. bilateral (two-side)
Pearson's chi-square	22,125a	7	0.00241705
Likelihood ratio	21.813	7	0.00273592
Linear-linear association	3.23746	1	0.0719721
No. of true cases	587
a. 0 cells (0.0%) show an expected result below 5. The minimum expected result is 6.80.
[The communication on COVID-19 and companion animals has been inadequate] How much do you agree with each of the following statements about COVID-19 and companion animals? D31 Do you know that companion animals can be infected by Sars-CoV-2?
Contingency table
% within [The communication on COVID-19 and companion animals has been inadequate] How much do you agree with each of the following statements about COVID-19 and companion animals?
		Do you know that companion animals can be infected by Sars-CoV-2?		Total
		0 No	1 Yes
[The communication on COVID-19 and companion animals has been inadequate] How much do you agree with each of the following statements about COVID-19 and companion animals?	1 Not at all	0.819444	0.180556	1
	2 Little	0.6	0.4	1
	3 Enough	0.431611	0.568389	1
	4 A lot	0.579221	0.420779	1
	99 (NOT READ!) I don't know	0.553846	0.446154	1
Total		0.548682	0.451318	1
Chi-square
	Value	df	Sig. bilateral (two-side)
Pearson's chi-square	42,418a	4	1.36644e-08
Likelihood ratio	44.5217	4	4.99868e-09
Linear-linear association	2.6967e-05	1	0.995857
No. of true cases	986
a. 0 cells (0.0%) show an expected result below 5. The minimum expected result is 29.34.

## Sheet: Q4
Sex * Do you know the preventive measures to adopt when a COVID-19 positive person is in contact with a companion animal?
Contingency table
% within sex
		Do you know the preventive measures to adopt when a COVID-19 positive person is in contact with a companion animal?		Total
		No	Yes
sex	Male	0.711579	0.288421	1
	Female	0.692759	0.307241	1
Total		0.701826	0.298174	1
Chi-square
	Value	df	Sig. bilateral (two-side)	Sig. exact (two-side)	Sig. exact (one-side)
Pearson's chi-square	,417a	1	0.518618
Yates's correction	0.331562	1	0.564741
Likelihood ratio	0.416877	1	0.5185
Fisher's exact test				0.531275	0.282468
Linear-linear association	0.416218	1	0.51883
No. of true cases	986
a. 0 cells (0.0%) show an expected result below 5. The minimum expected result is 141.63.
b. Calculated only for 2x2 table
Range of age * Do you know the preventive measures to adopt when a COVID-19 positive person is in contact with a companion animal?
Contingency table
% within range of age
		Do you know the preventive measures to adopt when a COVID-19 positive person is in contact with a companion animal?		Total
		No	Yes
range of age	15-29 years	0.537572	0.462428	1
	30-44 years	0.738095	0.261905	1
	45-59 years	0.750958	0.249042	1
	>60 years	0.725146	0.274854	1
Total		0.701826	0.298174	1
Chi-square
	Value	df	Sig. bilateral (two-side)
Pearson's chi-square	27,523a	3	4.57288e-06
Likelihood ratio	25.9918	3	9.57525e-06
Linear-linear association	13.0381	1	0.000305214
No. of true cases	986
a. 0 cells (0.0%) show an expected result below 5. The minimum expected result is 51.58.
Level of education * Do you know the preventive measures to adopt when a COVID-19 positive person is in contact with a companion animal?
Contingency table
% within level of education
		Do you know the preventive measures to adopt when a COVID-19 positive person is in contact with a companion animal?		Total
		No	Yes
level of education	primary school	0.746377	0.253623	1
	secondary school	0.692105	0.307895	1
	high school	0.678344	0.321656	1
	university degree	0.733766	0.266234	1
Total		0.701826	0.298174	1
Chi-square
	Value	df	Sig. bilateral (two-side)
Pearson's chi-square	3,059a	3	0.382683
Likelihood ratio	3.10372	3	0.375908
Linear-linear association	0.0780011	1	0.780025
No. of true cases	986
a. 0 cells (0.0%) show an expected result below 5. The minimum expected result is 41.15.
Do you own one or more companion animals? * Do you know the preventive measures to adopt when a COVID-19 positive person is in contact with a companion animal?
Contingency table
% within Do you own one or more companion animals?
		Do you know the preventive measures to adopt when a COVID-19 positive person is in contact with a companion animal?		Total
		No	Yes
Do you own one or more companion animals?	No	0.735887	0.264113	1
	Yes	0.667347	0.332653	1
Total		0.701826	0.298174	1
Chi-square
	Value	df	Sig. bilateral (two-side)	Sig. exact (two-side)	Sig. exact (one-side)
Pearson's chi-square	5,533a	1	0.0186569
Yates's correction	5.21071	1	0.0224481
Likelihood ratio	5.54115	1	0.0185744
Fisher's exact test				0.0215269	0.0111885
Linear-linear association	5.52778	1	0.0187168
No. of true cases	986
a. 0 cells (0.0%) show an expected result below 5. The minimum expected result is 146.11.
b. Calculated only for 2x2 table
Do you work in strict contact with companion animals? * Do you know the preventive measures to adopt when a COVID-19 positive person is in contact with a companion animal?
Contingency table
% within Do you work in strict contact with companion animals?
		Do you know the preventive measures to adopt when a COVID-19 positive person is in contact with a companion animal?		Total
		No	Yes
Do you work in strict contact with companion animals?	No	0.719337	0.280663	1
	Yes	0.506173	0.493827	1
Total		0.701826	0.298174	1
Chi-square
	Value	df	Sig. bilateral (two-side)	Sig. exact (two-side)	Sig. exact (one-side)
Pearson's chi-square	16,143a	1	5.87338e-05
Yates's correction	15.1405	1	9.97997e-05
Likelihood ratio	14.9041	1	0.000113118
Fisher's exact test				0.000118887	8.76098e-05
Linear-linear association	16.1267	1	5.92437e-05
No. of true cases	986
a. 0 cells (0.0%) show an expected result below 5. The minimum expected result is 24.15.
b. Calculated only for 2x2 table
Where did you find information on COVID-19 and companion animals? * Do you know the preventive measures to adopt when a COVID-19 positive person is in contact with a companion animal?
Contingency table
% within Where did you find information on COVID-19 and companion animals?
		Do you know the preventive measures to adopt when a COVID-19 positive person is in contact with a companion animal?		Total
		0 No	1 Yes
Where did you find information on COVID-19 and companion animals?	0 I did not inform myself	0.922306	0.0776942	1
	1 Through television and/or radio broadcasts	0.561538	0.438462	1
	2 Through newspapers (printed or online)	0.654206	0.345794	1
	3 On institutional websites (Italian Ministry of Health, etc.)	0.375	0.625	1
	4 On social media of friends and/or acquaintances	0.605263	0.394737	1
	5 Through physicians	0.526316	0.473684	1
	6 Through veterinarians	0.382353	0.617647	1
	7 Through friends and relatives	0.557692	0.442308	1
	8 Other	0.727273	0.272727	1
Total		0.702236	0.297764	1
Chi-square
	Value	df	Sig. bilateral (two-side)
Pearson's chi-square	177,372a	8	3.66678e-34
Likelihood ratio	194.551	8	8.97826e-38
Linear-linear association	72.9146	1	1.35384e-17
No. of true cases	984
a. 1 cells (5.6%) show an expected result below 5. The minimum expected result is 3.28.
Concerning the preventive measures to adopt with companion animals, which of these sources do you trust the most? * Do you know the preventive measures to adopt when a COVID-19 positive person is in contact with a companion animal?
Contingency table
% within Concerning the preventive measures to adopt with companion animals, which of these sources do you trust the most?
		Do you know the preventive measures to adopt when a COVID-19 positive person is in contact with a companion animal?		Total
		0 No	1 Yes
Concerning the preventive measures to adopt with companion animals, which of these sources do you trust the most?	1 Indications from institutions (Italian Ministry of Health, etc.)	0.547445	0.452555	1
	2 My physician	0.529412	0.470588	1
	3 My veterinarian	0.540107	0.459893	1
	4 Newspapers	0.529412	0.470588	1
	5 Television and/or radio broadcasts	0.62963	0.37037	1
	6 Friends and/or relatives	0.695652	0.304348	1
	7 Pharmacists	0.578947	0.421053	1
	8 Web forum and/or social media	0.35	0.65	1
Total		0.552901	0.447099	1
Chi-square
	Value	df	Sig. bilateral (two-side)
Pearson's chi-square	7,614a	7	0.367865
Likelihood ratio	7.70837	7	0.359011
Linear-linear association	0.0900459	1	0.764119
No. of true cases	586
a. 0 cells (0.0%) show an expected result below 5. The minimum expected result is 8.49.
[The communication on COVID-19 and companion animals has been inadequate] How much do you agree with each of the following statements about COVID-19 and companion animals? * Do you know the preventive measures to adopt when a COVID-19 positive person is in contact with a companion animal?
Contingency table
% within [The communication on COVID-19 and companion animals has been inadequate] How much do you agree with each of the following statements about COVID-19 and companion animals?
		Do you know the preventive measures to adopt when a COVID-19 positive person is in contact with a companion animal?		Total
		0 No	1 Yes
[The communication on COVID-19 and companion animals has been inadequate] How much do you agree with each of the following statements about COVID-19 and companion animals?	1 Not at all	0.722222	0.277778	1
	2 Little	0.696296	0.303704	1
	3 Enough	0.658537	0.341463	1
	4 A lot	0.726562	0.273438	1
	99 (NOT READ!) I don't know	0.769231	0.230769	1
Total		0.702236	0.297764	1
Chi-square
	Value	df	Sig. bilateral (two-side)
Pearson's chi-square	5,638a	4	0.22788
Likelihood ratio	5.65116	4	0.226759
Linear-linear association	1.54619	1	0.213699
No. of true cases	984
a. 0 cells (0.0%) show an expected result below 5. The minimum expected result is 19.35.

## Sheet: Q5
Sex * Do you know which companion animals are more at risk of infection by Sars-CoV-2?
Contingency table
% within sex
		Do you know which companion animals are more at risk of infection by Sars-CoV-2?		Total
		No	Yes
Sex	Male	0.802105	0.197895	1
	Female	0.784314	0.215686	1
Total		0.792893	0.207107	1
Chi-square
	Value	df	Sig. bilateral (two-side)	Sig. exact (two-side)	Sig. exact (one-side)
Pearson's chi-square	,474a	1	0.491119
Yates's correction	0.37192	1	0.54196
Likelihood ratio	0.474549	1	0.490902
Fisher's exact test				0.529229	0.271128
Linear-linear association	0.473592	1	0.491339
No. of true cases	985
a. 0 cells (0.0%) show an expected result below 5. The minimum expected result is 98,38.
b. Calculated only for 2x2 table
Range of age * Do you know which companion animals are more at risk of infection by Sars-CoV-2?
Contingency table
% within range of age
		Do you know which companion animals are more at risk of infection by Sars-CoV-2?		Total
		No	Yes
range of age	15-29 years	0.66474	0.33526	1
	30-44 years	0.84689	0.15311	1
	45-59 years	0.842912	0.157088	1
	>60 years	0.78655	0.21345	1
Total		0.792893	0.207107	1
Chi-square
	Value	df	Sig. bilateral (two-side)
Pearson's chi-square	25,073a	3	1.49063e-05
Likelihood ratio	23.6486	3	2.95757e-05
Linear-linear association	4.84852	1	0.0276698
No. of true cases	985
a. 0 cells (0.0%) show an expected result below 5. The minimum expected result is 35,83.
Level of education * Do you know which companion animals are more at risk of infection by Sars-CoV-2?
Contingency table
% within level of education
		Do you know which companion animals are more at risk of infection by Sars-CoV-2?		Total
		No	Yes
level of education	primary school	0.753623	0.246377	1
	secondary school	0.828947	0.171053	1
	high school	0.770701	0.229299	1
	university degree	0.785714	0.214286	1
Total		0.793103	0.206897	1
Chi-square
	Value	df	Sig. bilateral (two-side)
Pearson's chi-square	5,298a	3	0.151245
Likelihood ratio	5.35772	3	0.147401
Linear-linear association	0.10935	1	0.740885
No. of true cases	986
a. 0 cells (0.0%) show an expected result below 5. The minimum expected result is 28,55.
Do you own one or more companion animals? * Do you know which companion animals are more at risk of infection by Sars-CoV-2?
Tavola di contingenza
% within Do you own one or more companion animals?
		Do you know which companion animals are more at risk of infection by Sars-CoV-2?		Total
		No	Yes
Do you own one or more companion animals?	No	0.794355	0.205645	1
	Yes	0.791837	0.208163	1
Total		0.793103	0.206897	1
Chi-square
	Value	df	Sig. bilateral (two-side)	Sig. exact (two-side)	Sig. exact (one-side)
Pearson's chi-square	,010a	1	0.922253
Yates's correction	0.000360127	1	0.984859
Likelihood ratio	0.00952488	1	0.922254
Fisher's exact test				0.937462	0.492394
Linear-linear association	0.00951534	1	0.922292
No. of true cases	986
a. 0 cells (0.0%) show an expected result below 5. The minimum expected result is 101,38.
b. Calculated only for 2x2 table
Do you work in strict contact with companion animals? * Do you know which companion animals are more at risk of infection by Sars-CoV-2?
Contingency table
% within Do you work in strict contact with companion animals?
		Do you know which companion animals are more at risk of infection by Sars-CoV-2?		Total
		No	Yes
Do you work in strict contact with companion animals?	No	0.807522	0.192478	1
	Yes	0.62963	0.37037	1
Total		0.792893	0.207107	1
Chi-square
	Value	df	Sig. bilateral (two-side)	Sig. exact (two-side)	Sig. exact (one-side)
Pearson's chi-square	14,326a	1	0.00015373
Yates's correction	13.2631	1	0.000270676
Likelihood ratio	12.5588	1	0.000394352
Fisher's exact test				0.000472038	0.000296282
Linear-linear association	14.3114	1	0.000154923
No. of true cases	985
a. 0 cells (0.0%) show an expected result below 5. The minimum expected result is 16,78.
b. Calculated only for 2x2 table
Where did you find information on COVID-19 and companion animals? * Do you know which companion animals are more at risk of infection by Sars-CoV-2?
Contingency table
% within Where did you find information on COVID-19 and companion animals?
		Do you know which companion animals are more at risk of infection by Sars-CoV-2?		Total
		0 No	1 Yes
Where did you find information on COVID-19 and companion animals?	0 I did not inform myself	0.957393	0.0426065	1
	1 Through television and/or radio broadcasts	0.680769	0.319231	1
	2 Through newspapers (printed or online)	0.675926	0.324074	1
	3 On institutional websites (Italian Ministry of Health, etc.)	0.75	0.25	1
	4 On social media of friends and/or acquaintances	0.702703	0.297297	1
	5 Through physicians	0.666667	0.333333	1
	6 Through veterinarians	0.588235	0.411765	1
	7 Through friends and relatives	0.653846	0.346154	1
	8 Other	0.75	0.25	1
Total		0.793699	0.206301	1
Chi-square
	Value	df	Sig. bilateral (two-side)
Pearson's chi-square	114,203a	8	5.19845e-21
Likelihood ratio	132.875	8	7.16942e-25
Linear-linear association	48.1126	1	4.02432e-12
No. of true cases	984
a. 2 cells (11.1%) show an expected result below 5. The minimum expected result is 2,48.
Concerning the preventive measures to adopt with companion animals, which of these sources do you trust the most? * Do you know which companion animals are more at risk of infection by Sars-CoV-2?
Contingency table
% within Concerning the preventive measures to adopt with companion animals, which of these sources do you trust the most?
		Do you know which companion animals are more at risk of infection by Sars-CoV-2?		Total
		0 No	1 Yes
Concerning the preventive measures to adopt with companion animals, which of these sources do you trust the most?	1 Indications from institutions (Italian Ministry of Health, etc.)	0.70073	0.29927	1
	2 My physician	0.729412	0.270588	1
	3 My veterinarian	0.652406	0.347594	1
	4 Newspapers	0.529412	0.470588	1
	5 Television and/or radio broadcasts	0.8625	0.1375	1
	6 Friends and/or relatives	0.333333	0.666667	1
	7 Pharmacists	0.631579	0.368421	1
	8 Web forum and/or social media	0.6	0.4	1
Total		0.680887	0.319113	1
Chi-square
	Value	df	Sig. bilateral (two-side)
Pearson's chi-square	31,759a	7	4.50084e-05
Likelihood ratio	32.3	7	3.57305e-05
Linear-linear association	1.16717	1	0.279983
No. of true cases	586
a. 0 cells (0.0%) show an expected result below 5. The minimum expected result is 6,06.
[The communication on COVID-19 and companion animals has been inadequate] How much do you agree with each of the following statements about COVID-19 and companion animals? * Do you know which companion animals are more at risk of infection by Sars-CoV-2?
Contingency table
% within [The communication on COVID-19 and companion animals has been inadequate] How much do you agree with each of the following statements about COVID-19 and companion animals?
		Do you know which companion animals are more at risk of infection by Sars-CoV-2?		Total
		0 No	1 Yes
[The communication on COVID-19 and companion animals has been inadequate] How much do you agree with each of the following statements about COVID-19 and companion animals?	1 Not at all	0.930556	0.0694444	1
	2 Little	0.733333	0.266667	1
	3 Enough	0.711246	0.288754	1
	4 A lot	0.836364	0.163636	1
	99 (NOT READ!) I don't know	0.923077	0.0769231	1
Total		0.793103	0.206897	1
Chi-square
	Value	df	Sig. bilateral (two-side)
Pearson's chi-square	35,746a	4	3.26294e-07
Likelihood ratio	38.5778	4	8.51518e-08
Linear-linear association	7.25111	1	0.00708572
No. of true cases	986
a. 0 cells (0.0%) show an expected result below 5. The minimum expected result is 13,45.

## Sheet: Q6
Sex * Where did you find information on COVID-19 and companion animals?
Contingency table
% wthin sex
		Where did you find information on COVID-19 and companion animals?									Total
		I did not inform myself	Television and/or radio broadcasts	Newspapers (printed or online)	Institutional websites (e.g., Italian Ministry of Health, etc.)	Social media of friends and/or acquaintances	Physicians	Veterinarians	Friends and/or relatives	Other (unspecified)
Sex	Male	0.368421	0.269474	0.115789	0.0884211	0.0484211	0.0210526	0.0252632	0.0442105	0.0189474	1
	Female	0.438356	0.258317	0.103718	0.0430528	0.0293542	0.0176125	0.0430528	0.0626223	0.00391389	1
Total		0.404665	0.263692	0.109533	0.0649087	0.0385396	0.0192698	0.0344828	0.0537525	0.0111562	1
Chi-square
	Value	df	Sig. bilateral (two-side)
Pearson's chi-square	22,497a	8	0.00407333
Likelihood ratio	23.0251	8	0.00333218
Linear-linear association	1.24601	1	0.264316
No. of true cases	986
a. 0 cells (0.0%) show an expected result below 5. The minimum expected result is 5,30.
Range of age * Where did you find information on COVID-19 and companion animals?
Contingency table
% within range of age
		Where did you find information on COVID-19 and companion animals?									Total
		I did not inform myself	Television and/or radio broadcasts	Newspapers (printed or online)	Institutional websites (e.g., Italian Ministry of Health, etc.)	Social media of friends and/or acquaintances	Physicians	Veterinarians	Friends and/or relatives	Other (unspecified)
range of age	15-29 years	0.327586	0.241379	0.091954	0.103448	0.0632184	0.00574713	0.0402299	0.12069	0.00574713	1
	30-44 years	0.414286	0.161905	0.119048	0.0857143	0.0714286	0.0380952	0.0428571	0.0571429	0.00952381	1
	45-59 years	0.429119	0.191571	0.137931	0.0804598	0.0344828	0.0229885	0.0498084	0.0306513	0.0229885	1
	>60 years	0.419355	0.392962	0.085044	0.0234604	0.00879765	0.0117302	0.0175953	0.0351906	0.0058651	1
Total		0.404665	0.263692	0.107505	0.0659229	0.0385396	0.0192698	0.035497	0.0537525	0.0111562	1
Chi-square
	Value	df	Sig. bilateral (two-side)
Pearson's chi-square	110,402a	24	4.7966e-13
Likelihood ratio	110.79	24	4.1029e-13
Linear-linear association	31.2168	1	2.30757e-08
No. of true cases	986
a. 6 cells (16.7%) show an expected result below 5. The minimum expected result is 1,94.
Level of education * Where did you find information on COVID-19 and companion animals?
Contingency table
% within level of education
		Where did you find information on COVID-19 and companion animals?									Total
		I did not inform myself	Television and/or radio broadcasts	Newspapers (printed or online)	Institutional websites (e.g., Italian Ministry of Health, etc.)	Social media of friends and/or acquaintances	Physicians	Veterinarians	Friends and/or relatives	Other (unspecified)
level of education	primary school	0.467626	0.460432	0.028777					0.0431655		1
	secondary school	0.432718	0.240106	0.0844327	0.0580475	0.0580475	0.0158311	0.0290237	0.0659631	0.0158311	1
	high school	0.363057	0.229299	0.152866	0.0859873	0.0382166	0.0254777	0.0414013	0.0509554	0.0127389	1
	university degree	0.365385	0.217949	0.153846	0.0961538	0.025641	0.0320513	0.0641026	0.0320513	0.0128205	1
Total		0.404858	0.26417	0.109312	0.0647773	0.0384615	0.0192308	0.034413	0.0526316	0.0121457	1
Chi-square
	Value	df	Sig. bilateral (two-side)
Pearson's chi-square	89,459a	24	1.77142e-09
Likelihood ratio	110.182	24	5.24183e-13
Linear-linear association	13.5786	1	0.00022878
No. of true cases	988
a. 7 cells (19.4%) show an expected result below 5. The minimum expected result is 1,69.
Do you own one or more companion animals? * Where did you find information on COVID-19 and companion animals?
Contingency table
% within Do you own one or more companion animals?
		Where did you find information on COVID-19 and companion animals?									Total
		I did not inform myself	Television and/or radio broadcasts	Newspapers (printed or online)	Institutional websites (e.g., Italian Ministry of Health, etc.)	Social media of friends and/or acquaintances	Physicians	Veterinarians	Friends and/or relatives	Other (unspecified)
Do you own one or more companion animals?	No	0.466801	0.261569	0.0744467	0.0704225	0.0362173	0.0160966	0.00603622	0.056338	0.0120724	1
	Yes	0.341513	0.265849	0.143149	0.0593047	0.0408998	0.0224949	0.0633947	0.0511247	0.0122699	1
Total		0.404665	0.263692	0.108519	0.0649087	0.0385396	0.0192698	0.0344828	0.0537525	0.0121704	1
Chi-square
	Value	df	Sig. bilateral (two-side)
Pearson's chi-square	45,075a	8	3.56196e-07
Likelihood ratio	49.0714	8	6.1606e-08
Linear-linear association	12.1244	1	0.000497665
No. of true cases	986
a. 0 cells (0.0%) show an expected result below 5. The minimum expected result is 5,95.
Do you work in strict contact with companion animals? * Where did you find information on COVID-19 and companion animals?
Contingency table
% within Do you work in strict contact with companion animals?
		Where did you find information on COVID-19 and companion animals?									Total
		I did not inform myself	Television and/or radio broadcasts	Newspapers (printed or online)	Institutional websites (e.g., Italian Ministry of Health, etc.)	Social media of friends and/or acquaintances	Physicians	Veterinarians	Friends and/or relatives	Other (unspecified)
Do you work in strict contact with companion animals?	No	0.415929	0.261062	0.109513	0.0652655	0.0387168	0.0176991	0.0309735	0.0486726	0.0121681	1
	Yes	0.283951	0.296296	0.0987654	0.0617284	0.0246914	0.037037	0.0740741	0.111111	0.0123457	1
Total		0.405076	0.263959	0.108629	0.0649746	0.0375635	0.0192893	0.0345178	0.0538071	0.0121827	1
Chi-square
	Value	df	Sig. bilateral (two-side)
Pearson's chi-square	14,857a	8	0.0619817
Likelihood ratio	12.8959	8	0.115481
Linear-linear association	9.15372	1	0.00248213
No. of true cases	985
a. 5 cells (27.8%) show an expected result below 5. The minimum expected result is ,99.

## Sheet: Q7
Sex * Concerning the preventive measures to adopt with companion animals, which of these sources do you trust the most?
Contingency table
% within sex
		Concerning the preventive measures to adopt with companion animals, which of these sources do you trust the most?								Total
		Indications from institutions (e.g. Italian Ministry of Health)	Physicians	Veterinarians	Newspapers	Television and/or radio broadcasts	Friends and/or relatives	Pharmacists	Web forum or social media
Sex	Male	0.243333	0.16	0.27	0.0566667	0.153333	0.0233333	0.05	0.0433333	1
	Female	0.222997	0.12892	0.369338	0.0592334	0.121951	0.0592334	0.0139373	0.0243902	1
Total		0.23339	0.144804	0.318569	0.0579216	0.13799	0.0408859	0.032368	0.0340716	1
Chi-square
	Value	df	Sig. bilateral (two-side)
Pearson's chi-square	18,907a	7	0.00848275
Likelihood ratio	19.4893	7	0.00678523
Linear-linear association	0.616276	1	0.432435
No. of true cases	587
a. 0 cells (0.0%) show an expected result below 5. The minimum expected result is 5,30.
Range of age * Concerning the preventive measures to adopt with companion animals, which of these sources do you trust the most?
Contingency table
%within range of age
		Concerning the preventive measures to adopt with companion animals, which of these sources do you trust the most?								Total
		Indications from institutions (e.g. Italian Ministry of Health)	Physicians	Veterinarians	Newspapers	Television and/or radio broadcasts	Friends and/or relatives	Pharmacists	Web forum or social media
range of age	15-29 years	0.198276	0.215517	0.275862	0.0948276	0.0344828	0.12069	0.0344828	0.0258621	1
	30-44 years	0.297521	0.0661157	0.264463	0.0578512	0.173554	0.0330579	0.0413223	0.0661157	1
	45-59 years	0.328859	0.107383	0.268456	0.0604027	0.114094	0.0402685	0.0268456	0.0536913	1
	>60 years	0.141414	0.181818	0.419192	0.0353535	0.19697		0.0252525		1
Total		0.232877	0.145548	0.320205	0.0582192	0.138699	0.0410959	0.0308219	0.0325342	1
Chi-square
	Value	df	Sig. bilateral (two-side)
Pearson's chi-square	97,311a	21	8.59724e-12
Likelihood ratio	108.467	21	8.90384e-14
Linear-linear association	0.976624	1	0.323034
No. of true cases	584
a. 8 cells (25.0%) show an expected result below 5. The minimum expected result is 3,58.
Level of education * Concerning the preventive measures to adopt with companion animals, which of these sources do you trust the most?
Contingency table
% within level of education
		Concerning the preventive measures to adopt with companion animals, which of these sources do you trust the most?								Total
		Indications from institutions (e.g. Italian Ministry of Health)	Physicians	Veterinarians	Newspapers	Television and/or radio broadcasts	Friends and/or relatives	Pharmacists	Web forum or social media
Level of education	primary school	0.135135	0.22973	0.405405		0.22973				1
	secondary school	0.148837	0.153488	0.302326	0.0790698	0.176744	0.0418605	0.0418605	0.055814	1
	high school	0.291457	0.120603	0.316583	0.0552764	0.0904523	0.0603015	0.0351759	0.0301508	1
	university degree	0.375	0.114583	0.291667	0.0520833	0.0833333	0.03125	0.03125	0.0208333	1
Total		0.232877	0.145548	0.318493	0.0565068	0.138699	0.0410959	0.0325342	0.0342466	1
Chi-square
	Value	df	Sig. bilateral (two-side)
Pearson's chi-square	60,572a	21	1.04604e-05
Likelihood ratio	71.1989	21	2.25451e-07
Linear-linear association	6.6092	1	0.0101453
No. of true cases	584
a. 7 cells (21,9%) shoe an expected result below 5. The minimum expected result is 2,41.
Do you own one or more companion animals? * Concerning the preventive measures to adopt with companion animals, which of these sources do you trust the most?
Contingency table
% within Do you own one or more companion animals?
		Concerning the preventive measures to adopt with companion animals, which of these sources do you trust the most?								Total
		Indications from institutions (e.g. Italian Ministry of Health)	Physicians	Veterinarians	Newspapers	Television and/or radio broadcasts	Friends and/or relatives	Pharmacists	Web forum or social media
Do you own one or more companion animals?	No	0.288973	0.228137	0.178707	0.0494297	0.140684	0.0570342	0.0342205	0.0228137	1
	Yes	0.186335	0.0776398	0.434783	0.0652174	0.136646	0.0248447	0.0310559	0.0434783	1
Total		0.232479	0.145299	0.319658	0.0581197	0.138462	0.0393162	0.0324786	0.034188	1
Chi-square
	Value	df	Sig. bilateral (two-side)
Pearson's chi-square	65,128a	7	1.41744e-11
Likelihood ratio	67.1662	7	5.51214e-12
Linear-linear association	5.44313	1	0.0196454
No. of true cases	585
a. 0 cells (0,0%) show an expected resul below 5. The minimum expected result is 8,54.
Do you work in strict contact with companion animals? * Concerning the preventive measures to adopt with companion animals, which of these sources do you trust the most?
Contingency table
% within Do you work in strict contact with companion animals?
		Concerning the preventive measures to adopt with companion animals, which of these sources do you trust the most?								Total
		Indications from institutions (e.g. Italian Ministry of Health)	Physicians	Veterinarians	Newspapers	Television and/or radio broadcasts	Friends and/or relatives	Pharmacists	Web forum or social media
Do you work in strict contact with companion animals?	No	0.254269	0.140417	0.303605	0.0607211	0.149905	0.0398482	0.0322581	0.0189753	1
	Yes	0.0350877	0.192982	0.473684	0.0350877	0.0350877	0.0350877	0.0175439	0.175439	1
Total		0.232877	0.145548	0.320205	0.0582192	0.138699	0.0393836	0.0308219	0.0342466	1
Chi-square
	Value	df	Sig. bilateral (two-side)
Pearson's chi-square	58,863a	7	2.5445e-10
Likelihood ratio	49.751	7	1.61653e-08
Linear-linear association	10.7276	1	0.00105549
No. of true cases	584
a. 4 cells (25,0%) show an expected resul below 5. The minimum expected result is 1,76.

## Sheet: Q8A
Sex * [Are you aware that Sars-CoV-2 positive companion animals can infect human] How much do you agree with each of the following statements about COVID-19 and companion animals?
Contingency table
% within sex
		[Are you aware that Sars-CoV-2 positive companion animals can infect humans?] How much do you agree with each of the following statements about COVID-19 and companion animals?					Total
		Not at all	Little	Enough	A lot	I do not know
Sex	Male	0.342437	0.365546	0.176471	0.052521	0.0630252	1
	Female	0.323529	0.315686	0.162745	0.0921569	0.105882	1
Total		0.332657	0.339757	0.169371	0.0730223	0.0851927	1
Chi-square
	Value	df	Sig. bilateral (two-side)
Pearson's chi-square	12,945a	4	0.0115477
Likelihood ratio	13.1347	4	0.010636
Linear-linear association	6.02566	1	0.0140994
No. of true cases	986
a. 0 cells (0,0%) show an expected result below 5. The minimum expected result is 34,76.
Range of age * [Are you aware that Sars-CoV-2 positive companion animals can infect humans?] How much do you agree with each of the following statements about COVID-19 and companion animals?
Contingency table
% range of age
		[Are you aware that Sars-CoV-2 positive companion animals can infect humans?] How much do you agree with each of the following statements about COVID-19 and companion animals?					total
		Not at all	Little	Enough	A lot	I do not know
Range of age	15-29 years	0.294798	0.317919	0.248555	0.138728		1
	30-44 years	0.267943	0.444976	0.229665	0.0574163		1
	45-59 years	0.32567	0.444444	0.16092	0.0536398	0.0153257	1
	>60 years	0.397661	0.207602	0.0964912	0.0643275	0.233918	1
Total		0.332995	0.340102	0.168528	0.0730964	0.0852792	1
Chi-square
	Value	df	Sig. bilateral (two-side)
Pearson's chi-square	211,365a	12	1.45995e-38
Likelihood ratio	223.111	12	5.37235e-41
Linear-linear association	99.5403	1	1.92209e-23
No. of true cases	985
a. 0 cells (0,0%) show an expected result below 5. The minimum expected result is 12,65.
Level of education * [Are you aware that Sars-CoV-2 positive companion animals can infect humans?] How much do you agree with each of the following statements about COVID-19 and companion animals?
Contingency table
% within level of education
		[Are you aware that Sars-CoV-2 positive companion animals can infect humans?] How much do you agree with each of the following statements about COVID-19 and companion animals?					total
		Not at all	Little	Enough	A lot	I do not know
Level of education	primary school	0.355072	0.166667	0.0797101	0.101449	0.297101	1
	secondary school	0.387863	0.361478	0.137203	0.0633245	0.0501319	1
	high school	0.280255	0.372611	0.229299	0.0700637	0.0477707	1
	university degree	0.285714	0.383117	0.201299	0.0714286	0.0584416	1
Total		0.332995	0.341117	0.168528	0.0720812	0.0852792	1
Chi-square
	Value	df	Sig. bilateral (two-side)
Pearson's chi-square	124,947a	12	6.35413e-21
Likelihood ratio	101.99	12	2.26671e-16
Linear-linear association	36.3749	1	1.6279e-09
No. of true cases	985
a. 0 cells (0,0%) show an expected result below 5. The minimum expected result is 9,95.
Do you onw one ore more companion animals? * [Are you aware that Sars-CoV-2 positive companion animals can infect humans?] How much do you agree with each of the following statements about COVID-19 and companion animals?
Contingency table
% within Do you onw one ore more companion animals?
		[Are you aware that Sars-CoV-2 positive companion animals can infect humans?] How much do you agree with each of the following statements about COVID-19 and companion animals?					Total
		Not at all	Little	Enough	A lot	I do not know
Do you onw one ore more companion animals?	No	0.290323	0.336694	0.167339	0.0806452	0.125	1
	Yes	0.376278	0.345603	0.169734	0.0633947	0.0449898	1
Total		0.332995	0.341117	0.168528	0.0720812	0.0852792	1
Chi-square
	Value	df	Sig. bilateral (two-side)
Pearson's chi-square	25,030a	4	4.96173e-05
Likelihood ratio	25.8383	4	3.41108e-05
Linear-linear association	20.774	1	5.1679e-06
No. of true cases	985
a. 0 cells (0,0%) show an expected result below 5. The minimum expected result is 35,25.
Do you work in strict contact with companion animals? * [Are you aware that Sars-CoV-2 positive companion animals can infect humans?] How much do you agree with each of the following statements about COVID-19 and companion animals?
Contingency table
% within Do you work in strict contact with companion animals?
		[Are you aware that Sars-CoV-2 positive companion animals can infect humans?] How much do you agree with each of the following statements about COVID-19 and companion animals?					Total
		Not at all	Little	Enough	A lot	I do not know
Do you work in strict contact with companion animals?	No	0.320796	0.350664	0.167035	0.074115	0.0873894	1
	Yes	0.469136	0.234568	0.185185	0.0617284	0.0493827	1
Total		0.332995	0.341117	0.168528	0.0730964	0.084264	1
Chi-square
	Value	df	Sig. bilateral (two-side)
Pearson's chi-square	9,425a	4	0.0513031
Likelihood ratio	9.45896	4	0.0505973
Linear-linear association	1.50728	1	0.219555
No. of true cases	985
a. 0 cells (0,0%) show an expected result below 5. The minimum expected result is 5,92.
Do you know that companion animals can be infected by Sars-CoV-2? * [Are you aware that Sars-CoV-2 positive companion animals can infect humans?] How much do you agree with each of the following statements about COVID-19 and companion animals?
Contingency table
% within Do you know that companion animals can be infected by Sars-CoV-2?
		[Are you aware that Sars-CoV-2 positive companion animals can infect humans?] How much do you agree with each of the following statements about COVID-19 and companion animals?					Total
		Not at all	Little	Enough	A lot	I do not know
Do you know that companion animals can be infected by Sars-CoV-2?	No	0.428835	0.327172	0.0998152	0.0351201	0.109057	1
	Yes	0.217978	0.355056	0.251685	0.119101	0.0561798	1
Total		0.333671	0.339757	0.168357	0.0730223	0.0851927	1
Chi-square
	Value	df	Sig. bilateral (two-side)
Pearson's chi-square	98,139a	4	2.44917e-20
Likelihood ratio	100.358	4	8.25341e-21
Linear-linear association	7.02304	1	0.00804675
No. of true cases	986
a. 0 cells (0,0%) show an expected result below 5. The minimum expected result is 32,49.
Do you know the preventive measures to adopt when a COVID-19 positive person is in contact with a companion animal? * [Are you aware that Sars-CoV-2 positive companion animals can infect humans?] How much do you agree with each of the following statements about COVID-19 and companion animals?
Contingency table
% within Do you know the preventive measures to adopt when a COVID-19 positive person is in contact with a companion animal?
		[Are you aware that Sars-CoV-2 positive companion animals can infect humans?] How much do you agree with each of the following statements about COVID-19 and companion animals?					Total
		Not at all	Little	Enough	A lot	I do not know
Do you know the preventive measures to adopt when a COVID-19 positive person is in contact with a companion animal?	No	0.377168	0.33815	0.140173	0.0520231	0.0924855	1
	Yes	0.227891	0.343537	0.238095	0.122449	0.0680272	1
Total		0.332657	0.339757	0.169371	0.0730223	0.0851927	1
Chi-square
	Value	df	Sig. bilateral (two-side)
Pearson's chi-square	40,984a	4	2.7079e-08
Likelihood ratio	40.1764	4	3.97963e-08
Linear-linear association	1.10531	1	0.293104
No. of true cases	986
a. 0 cells (0,0%) show an expected result below 5. The minimum expected result is 21,47.
Do you know which companion animals are more at risk of infection by Sars-CoV-2? * [Are you aware that Sars-CoV-2 positive companion animals can infect humans?] How much do you agree with each of the following statements about COVID-19 and companion animals?
Contingency table
% within Do you know which companion animals are more at risk of infection by Sars-CoV-2?
		[Are you aware that Sars-CoV-2 positive companion animals can infect humans?] How much do you agree with each of the following statements about COVID-19 and companion animals?					Total
		Not at all	Little	Enough	A lot	I do not know
Do you know which companion animals are more at risk of infection by Sars-CoV-2?	No	0.362821	0.358974	0.134615	0.0576923	0.0858974	1
	Yes	0.221675	0.270936	0.300493	0.128079	0.0788177	1
Total		0.333672	0.340793	0.168871	0.0722279	0.0844354	1
Chi-square
	Value	df	Sig. bilateral (two-side)
Pearson's chi-square	50,671a	4	2.6155e-10
Likelihood ratio	46.827	4	1.65686e-09
Linear-linear association	0.0126104	1	0.910589
No. of true cases	983
a. 0 cells (0,0%) show an expected result below 5. The minimum expected result is 14,66.
Where did you find information on COVID-19 and companion animals? * [Are you aware that Sars-CoV-2 positive companion animals can infect humans?] How much do you agree with each of the following statements about COVID-19 and companion animals?
Contingency table
% within Where did you find information on COVID-19 and companion animals?
		[Are you aware that Sars-CoV-2 positive companion animals can infect humans?] How much do you agree with each of the following statements about COVID-19 and companion animals?					Total
		Not at all	Little	Enough	A lot	I do not know
Where did you find information on COVID-19 and companion animals?	I did not inform myself	0.438596	0.323308	0.0927318	0.0325815	0.112782	1
	Television and/or radio broadcast	0.342308	0.3	0.173077	0.0846154	0.1	1
	Newspaper (printed or online)	0.261682	0.392523	0.224299	0.0560748	0.0654206	1
	Institutional websites (e.g., Italian Ministry of Health)	0.111111	0.412698	0.301587	0.15873	0.015873	1
	Social media of friends and/or acquaintances	0.0263158	0.394737	0.315789	0.263158		1
	Physicians	0.157895	0.315789	0.210526	0.210526	0.105263	1
	Veterinarians	0.411765	0.294118	0.176471	0.117647		1
	Friends and/or relatives	0.0925926	0.425926	0.37037	0.0740741	0.037037	1
	Other (unspecified)	0.416667	0.5			0.0833333	1
Total		0.331643	0.339757	0.169371	0.0740365	0.0851927	1
Chi-square
	Value	df	Sig. bilateral (two-side)
Pearson's chi-square	152,649a	32	1.17375e-17
Likelihood ratio	165.887	32	5.35277e-20
Linear-linear association	9.05553	1	0.00261902
No. of true cases	986
a. 15 cells (33,3%) show an expected result below 5. The minimum expected result is 0,89.
Concerning the preventive measures to adopt with companion animals, which of these sources do you trust the most? *[Are you aware that Sars-CoV-2 positive companion animals can infect humans?] How much do you agree with each of the following statements about COVID-19 and companion animals?
Contingency table
% within Concerning the preventive measures to adopt with companion animals, which of these sources do you trust the most?
		[Are you aware that Sars-CoV-2 positive companion animals can infect humans?] How much do you agree with each of the following statements about COVID-19 and companion animals?					Total
		Not at all	Little	Enough	A lot	I do not know
Concerning the preventive measures to adopt with companion animals, which of these sources do you trust the most?	Indications from the institutions (e.g., Italian Ministry of Health)	0.189781	0.452555	0.240876	0.0510949	0.0656934	1
	Physicians	0.186047	0.372093	0.174419	0.22093	0.0465116	1
	Veterinarians	0.356383	0.37234	0.132979	0.0691489	0.0691489	1
	Newspapers	0.294118	0.147059	0.411765	0.0294118	0.117647	1
	Television and/or radio broadcasts	0.358025	0.320988	0.197531	0.0493827	0.0740741	1
	Friends and relatives	0.0434783	0.130435	0.347826	0.391304	0.0869565	1
	Pharmacists	0.0526316	0.315789	0.368421	0.157895	0.105263	1
	Web forum and/or social media	0.2	0.15	0.6	0.05		1
Total		0.261905	0.352041	0.221088	0.0969388	0.0680272	1
Chi-square
	Value	df	Sig. bilateral (two-side)
Pearson's chi-square	112,889a	28	3.75099e-12
Likelihood ratio	104.378	28	9.76987e-11
Linear-linear association	0.0857271	1	0.769681
No. of true cases	588
a. 11 cells (27,5%) show an expected results below 5. The minimum expected result is 1,29.
The communication on COVID-19 and companion animals has been inadequate *[Are you aware that Sars-CoV-2 positive companion animals can infect humans?] How much do you agree with each of the following statements about COVID-19 and companion animals?
Contingency table
% within The communication on COVID-19 and companion animals has been inadequate
		[Are you aware that Sars-CoV-2 positive companion animals can infect humans?] How much do you agree with each of the following statements about COVID-19 and companion animals?					Total
		Not at all	Little	Enough	A lot	I do not know
The communication on COVID-19 and companion animals has been inadequate	Not at all	0.819444	0.111111	0.0138889	0.0138889	0.0416667	1
	Little	0.323529	0.419118	0.117647	0.0735294	0.0661765	1
	Enough	0.257576	0.369697	0.281818	0.0484848	0.0424242	1
	A lot	0.315104	0.380208	0.138021	0.106771	0.0598958	1
	I do not know	0.30303	0.0454545	0.0606061	0.0606061	0.530303	1
Total		0.332996	0.340081	0.169028	0.0728745	0.0850202	1
Chi-square
	Value	df	Sig. bilateral (two-side)
Pearson's chi-square	312,781a	16	5.71788e-57
Likelihood ratio	235.958	16	3.88008e-41
Linear-linear association	179.196	1	7.25882e-41
No. of true cases	988
a. 1 cells (4,0%) show an expected result below 5. The minimum expected result is 4,81.

## Sheet: Q8B
Sex * [Are you aware that Sars-CoV-2 positive humans can infect companion animals?] How much do you agree with each of the following statements about COVID-19 and companion animals?
Contingency table
% within Sex
		[Are you aware that Sars-CoV-2 positive humans can infect companion animals?] How much do you agree with each of the following statements about COVID-19 and companion animals?					Total
		Not at all	Little	Enough	A lot	I do not know
Sex	Male	0.307368	0.261053	0.256842	0.0905263	0.0842105	1
	Female	0.254902	0.27451	0.256863	0.0843137	0.129412	1
Total		0.280203	0.26802	0.256853	0.0873096	0.107614	1
Chi-square
	Value	df	Sig. bilateral (two-side)
Pearson's chi-square	7,360a	4	0.118026
Likelihood ratio	7.41755	4	0.1154
Linear-linear association	5.33666	1	0.0208815
No. of true cases	985
a. 0 cells (0,0%) show an expected result below 5. The minimum expected result is 41,47.
Range of age * [Are you aware that Sars-CoV-2 positive humans can infect companion animals?] How much do you agree with each of the following statements about COVID-19 and companion animals?
Contingency table
% within range of age
		[Are you aware that Sars-CoV-2 positive humans can infect companion animals?] How much do you agree with each of the following statements about COVID-19 and companion animals?					Total
		Not at all	Little	Enough	A lot	I do not know
Range of age	15-29 years	0.213873	0.208092	0.398844	0.179191		1
	30-44 years	0.196172	0.382775	0.344498	0.076555		1
	45-59 years	0.269962	0.342205	0.285171	0.0798479	0.0228137	1
	>60 years	0.374269	0.169591	0.111111	0.0526316	0.292398	1
Total		0.280648	0.267477	0.257345	0.0871327	0.107396	1
Chi-square
	Value	df	Sig. bilateral (two-side)
Pearson's chi-square	287,562a	12	1.91103e-54
Likelihood ratio	303.982	12	6.84735e-58
Linear-linear association	125.812	1	3.38087e-29
No. of true cases	987
a. 0 cells (0,0%) show an expected result below 5. The minimum expected result is 15,07.
Level of education * [Are you aware that Sars-CoV-2 positive humans can infect companion animals?] How much do you agree with each of the following statements about COVID-19 and companion animals?
Contingency table
% within level of education
		[Are you aware that Sars-CoV-2 positive humans can infect companion animals?] How much do you agree with each of the following statements about COVID-19 and companion animals?					Total
		Not at all	Little	Enough	A lot	I do not know
Level of education	primary school	0.408759	0.145985	0.0510949	0.0291971	0.364964	1
	secondary school	0.321053	0.257895	0.265789	0.0842105	0.0710526	1
	high school	0.225397	0.320635	0.304762	0.0984127	0.0507937	1
	university degree	0.175325	0.292208	0.318182	0.12987	0.0844156	1
Total		0.279919	0.267748	0.256592	0.0882353	0.107505	1
Chi-square
	Value	df	Sig. bilateral (two-side)
Pearson's chi-square	167,173a	12	1.80618e-29
Likelihood ratio	151.115	12	3.36739e-26
Linear-linear association	42.9987	1	5.4776e-11
No. of true cases	986
a. 0 cells (0,0%) show an expected result below 5. The minimum expected result is 12,09.
Do you own one or more companion animals? * [Are you aware that Sars-CoV-2 positive humans can infect companion animals?] How much do you agree with each of the following statements about COVID-19 and companion animals?
Contingency table
% within Do you own one or more companion animals?
		[Are you aware that Sars-CoV-2 positive humans can infect companion animals?] How much do you agree with each of the following statements about COVID-19 and companion animals?					Total
		Not at all	Little	Enough	A lot	I do not know
Do you own one or more companion animals?	No	0.259557	0.251509	0.229376	0.108652	0.150905	1
	Yes	0.302041	0.283673	0.285714	0.0653061	0.0632653	1
Total		0.280648	0.267477	0.257345	0.0871327	0.107396	1
Chi-square
	Value	df	Sig. bilateral (two-side)
Pearson's chi-square	28,551a	4	9.64355e-06
Likelihood ratio	29.183	4	7.17604e-06
Linear-linear association	20.1402	1	7.19679e-06
No. of true cases	987
a. 0 cells (0,0%) show an expected result below 5. The minimum expected result is 42,70.
Do you work in strict contact with companion animals? * [Are you aware that Sars-CoV-2 positive humans can infect companion animals?] How much do you agree with each of the following statements about COVID-19 and companion animals?
Contingency table
% within Do you work in strict contact with companion animals?
		[Are you aware that Sars-CoV-2 positive humans can infect companion animals?] How much do you agree with each of the following statements about COVID-19 and companion animals?					Total
		Not at all	Little	Enough	A lot	I do not know
Do you work in strict contact with companion animals?	No	0.285398	0.269912	0.244469	0.090708	0.109513	1
	Yes	0.225	0.2625	0.4	0.0375	0.075	1
Total		0.280488	0.269309	0.257114	0.0863821	0.106707	1
Chi-square
	Value	df	Sig. bilateral (two-side)
Pearson's chi-square	11,115a	4	0.0253046
Likelihood ratio	10.9445	4	0.0271947
Linear-linear association	0.860597	1	0.353572
No. of true cases	984
a. 0 cells (0,0%) show an expected result below 5. The minimum expected result is 6,91.
Are you aware that also companion animals can be infected by Sars-CoV-2? * [Are you aware that Sars-CoV-2 positive humans can infect companion animals?] How much do you agree with each of the following statements about COVID-19 and companion animals?
Contingency table
% within Are you aware that also companion animals can be infected by Sars-CoV-2?
		[Are you aware that Sars-CoV-2 positive humans can infect companion animals?] How much do you agree with each of the following statements about COVID-19 and companion animals?					Total
		Not at all	Little	Enough	A lot	I do not know
Are you aware that also companion animals can be infected by Sars-CoV-2?	No	0.393715	0.290203	0.142329	0.0351201	0.138632	1
	Yes	0.141573	0.242697	0.397753	0.150562	0.0674157	1
Total		0.279919	0.268763	0.257606	0.0872211	0.106491	1
Chi-square
	Value	df	Sig. bilateral (two-side)
Pearson's chi-square	168,277a	4	2.45048e-35
Likelihood ratio	174.624	4	1.06399e-36
Linear-linear association	10.3968	1	0.00126236
No. of true cases	986
a. 0 cells (0,0%) show an expected result below 5. The minimum expected result is 38,81.
Are you aware of which preventive measures to reduce the risk of transmission between Sars-CoV-2 infected owners and companion animals?* [Are you aware that Sars-CoV-2 positive humans can infect companion animals?] How much do you agree with each of the following statements about COVID-19 and companion animals?
Contingency table
% within Are you aware of which preventive measures to reduce the risk of transmission between Sars-CoV-2 infected owners and companion animals?
		[Are you aware that Sars-CoV-2 positive humans can infect companion animals?] How much do you agree with each of the following statements about COVID-19 and companion animals?					Total
		Not at all	Little	Enough	A lot	I do not know
Are you aware of which preventive measures to reduce the risk of transmission between Sars-CoV-2 infected owners and companion animals?	No	0.333815	0.299133	0.206647	0.0476879	0.112717	1
	Yes	0.153061	0.193878	0.377551	0.180272	0.0952381	1
Total		0.279919	0.267748	0.257606	0.0872211	0.107505	1
Chi-square
	Value	df	Sig. bilateral (two-side)
Pearson's chi-square	98,188a	4	2.39115e-20
Likelihood ratio	95.6432	4	8.31677e-20
Linear-linear association	0.266315	1	0.605815
No. of true cases	986
a. 0 cells (0,0%) show an expected result below 5. The minimum expected result is 25,64.
Are you aware on which companion animals are most at risk of Sars-CoV-2 infection? * [Are you aware that Sars-CoV-2 positive humans can infect companion animals?] How much do you agree with each of the following statements about COVID-19 and companion animals?
Contingency table
% within Are you aware on which companion animals are most at risk of Sars-CoV-2 infection?
		[Are you aware that Sars-CoV-2 positive humans can infect companion animals?] How much do you agree with each of the following statements about COVID-19 and companion animals?					Total
		Not at all	Little	Enough	A lot	I do not know
Are you aware on which companion animals are most at risk of Sars-CoV-2 infection?	No	0.315857	0.290281	0.225064	0.056266	0.112532	1
	Yes	0.142857	0.182266	0.37931	0.206897	0.08867	1
Total		0.280203	0.26802	0.256853	0.0873096	0.107614	1
Chi-square
	Value	df	Sig. bilateral (two-side)
Pearson's chi-square	81,893a	4	6.91545e-17
Likelihood ratio	76.0175	4	1.21386e-15
Linear-linear association	0.50785	1	0.476071
No. of true cases	985
a. 0 cells (0,0%) show an expected result below 5. The minimum expected result is 17,72.
Where did you find information on COVID-19 and companion animals? * [Are you aware that Sars-CoV-2 positive humans can infect companion animals?] How much do you agree with each of the following statements about COVID-19 and companion animals?
Contingency table
% within Where did you find information on COVID-19 and companion animals?
		[Are you aware that Sars-CoV-2 positive humans can infect companion animals?] How much do you agree with each of the following statements about COVID-19 and companion animals?					Total
		Not at all	Little	Enough	A lot	I do not know
Where did you find information on COVID-19 and companion animals?	I did not inform myself	0.398496	0.300752	0.137845	0.0200501	0.142857	1
	Television and/or radio broadcast	0.237548	0.252874	0.279693	0.103448	0.126437	1
	Newspaper (printed or online)	0.175926	0.240741	0.388889	0.12037	0.0740741	1
	Institutional websites (e.g., Italian Ministry of Health)	0.046875	0.34375	0.296875	0.296875	0.015625	1
	Social media of friends and/or acquaintances	0.128205	0.282051	0.282051	0.282051	0.025641	1
	Physicians	0.277778	0.222222	0.166667	0.222222	0.111111	1
	Veterinarians	0.30303	0.151515	0.454545	0.0606061	0.030303	1
	Friends and/or relatives	0.192308	0.115385	0.615385	0.0384615	0.0384615	1
	Other (unspecified)	0.454545	0.363636	0.0909091		0.0909091	1
Total		0.282234	0.26802	0.254822	0.0873096	0.107614	1
Chi-square
	Value	df	Sig. bilateral (two-side)
Pearson's chi-square	214,258a	32	7.4371e-29
Likelihood ratio	212.759	32	1.41784e-28
Linear-linear association	11.8499	1	0.000576639
No. of true cases	985
a. 14 cells (31,1%) show an expected result below 5. The minimum expected results is 0,96.
Concerning the preventive measures to adopt with companion animals, which of these sources do you trust the most? * [Are you aware that Sars-CoV-2 positive humans can infect companion animals?] How much do you agree with each of the following statements about COVID-19 and companion animals?
Tavola di contingenza
% within Concerning the preventive measures to adopt with companion animals, which of these sources do you trust the most?
		[Are you aware that Sars-CoV-2 positive humans can infect companion animals?] How much do you agree with each of the following statements about COVID-19 and companion animals?					Total
		Not at all	Little	Enough	A lot	I do not know
Concerning the preventive measures to adopt with companion animals, which of these sources do you trust the most?	Indications from the institutions (e.g., Italian Ministry of Health)	0.0875912	0.321168	0.364964	0.124088	0.10219	1
	Physicians	0.2	0.188235	0.317647	0.211765	0.0823529	1
	Veterinarians	0.251337	0.219251	0.342246	0.101604	0.0855615	1
	Newspapers	0.142857	0.142857	0.571429	0.0857143	0.0571429	1
	Television and/or radio broadcasts	0.375	0.275	0.2125	0.1	0.0375	1
	Friends and relatives	0.08	0.2	0.2	0.4	0.12	1
	Pharmacists	0.05	0.3	0.35	0.1	0.2	1
	Web forum and/or social media	0.263158	0.315789	0.368421	0.0526316		1
Total		0.202381	0.246599	0.335034	0.132653	0.0833333	1
Chi-square
	Value	df	Sig. bilateral (two-side)
Pearson's chi-square	76,164a	28	2.45237e-06
Likelihood ratio	73.7711	28	5.44028e-06
Linear-linear association	0.642957	1	0.422642
No. of true cases	588
a. 12 cells (30,0%) show an expected result below 5. The minimum expected result is 1,58.
The communication on COVID-19 and companion animals has been inadequate * [Are you aware that Sars-CoV-2 positive humans can infect companion animals?] How much do you agree with each of the following statements about COVID-19 and companion animals?
Tavola di contingenza
% within The communication on COVID-19 and companion animals has been inadequate
		[Are you aware that Sars-CoV-2 positive humans can infect companion animals?] How much do you agree with each of the following statements about COVID-19 and companion animals?					Total
		Not at all	Little	Enough	A lot	I do not know
The communication on COVID-19 and companion animals has been inadequate	Not at all	0.763889	0.166667	0.0138889	0.0138889	0.0416667	1
	Little	0.238806	0.373134	0.208955	0.0522388	0.126866	1
	Enough	0.176292	0.300912	0.395137	0.0911854	0.0364742	1
	A lot	0.277202	0.264249	0.238342	0.124352	0.0958549	1
	I do not know	0.369231	0.0307692	0.0307692		0.569231	1
Total		0.279919	0.268763	0.256592	0.0872211	0.107505	1
Chi-square
	Value	df	Sig. bilateral (two-side)
Pearson's chi-square	320,849a	16	1.20853e-58
Likelihood ratio	277.003	16	1.44432e-49
Linear-linear association	152.072	1	6.11167e-35
No. of true cases	986
a. 0 cells (0,0%) show an expected result below 5. The minimum expected result is 5,67.

## Sheet: Q8C
Sex * [Several dogs and cats become ill after close contact with ill people] How much do you agree with each of the following statements about COVID-19 and companion animals?
Contingency table
% within Sex
		[Several dogs and cats become ill after close contact with ill people] How much do you agree with each of the following statements about COVID-19 and companion animals?					Total
		Not at all	Little	Enough	A lot	I do not know
Sex	Male	0.275789	0.351579	0.185263	0.0631579	0.124211	1
	Female	0.209804	0.333333	0.190196	0.072549	0.194118	1
Total		0.241624	0.342132	0.187817	0.0680203	0.160406	1
Chi-square
	Value	df	Sig. bilateral (two-side)
Pearson's chi-square	12,515a	4	0.0139069
Likelihood ratio	12.6154	4	0.0133163
Linear-linear association	9.16628	1	0.00246515
No. of true cases	985
a. 0 cells (0,0%) show an expected result below 5. The minimum expected result is 32,31.
Range of age * [Several dogs and cats become ill after close contact with ill people] How much do you agree with each of the following statements about COVID-19 and companion animals?
Contingency table
% within range of age
		[Several dogs and cats become ill after close contact with ill people] How much do you agree with each of the following statements about COVID-19 and companion animals?					Total
		Not at all	Little	Enough	A lot	I do not know
Range of age	15-29 years	0.184971	0.34104	0.317919	0.156069		1
	30-44 years	0.253589	0.430622	0.258373	0.0574163		1
	45-59 years	0.272031	0.452107	0.195402	0.0498084	0.0306513	1
	>60 years	0.239766	0.201754	0.0760234	0.0438596	0.438596	1
Total		0.241624	0.341117	0.188832	0.0680203	0.160406	1
Chi-square
	Value	df	Sig. bilateral (two-side)
Pearson's chi-square	358,901a	12	1.85527e-69
Likelihood ratio	381.646	12	2.89777e-74
Linear-linear association	206.117	1	9.66117e-47
No. of true cases	985
a. 0 cells (0,0%) show an expected result below 5. The minimum expected result is 11,77.
Level of education * [Several dogs and cats become ill after close contact with ill people] How much do you agree with each of the following statements about COVID-19 and companion animals?
Contingency table
% within level of education
		[Several dogs and cats become ill after close contact with ill people] How much do you agree with each of the following statements about COVID-19 and companion animals?					total
		Not at all	Little	Enough	A lot	I do not know
Level of education	primary school	0.166667	0.210145	0.0797101	0.0507246	0.492754	1
	secondary school	0.307895	0.35	0.15	0.0605263	0.131579	1
	high school	0.219048	0.380952	0.244444	0.0793651	0.0761905	1
	university degree	0.189542	0.359477	0.267974	0.0784314	0.104575	1
Total		0.241379	0.341785	0.188641	0.0679513	0.160243	1
Chi-square
	Value	df	Sig. bilateral (two-side)
Pearson's chi-square	158,902a	12	8.78985e-28
Likelihood ratio	131.314	12	3.36137e-22
Linear-linear association	70.282	1	5.14044e-17
No. of true cases	986
a. 0 cells (0,0%) show an expected result below 5. The minimum expected result is 9,38.
Do you own one or more companion animals? * [Several dogs and cats become ill after close contact with ill people] How much do you agree with each of the following statements about COVID-19 and companion animals?
Contingency table
% within do you own one ore more companion animals?
		[Several dogs and cats become ill after close contact with ill people] How much do you agree with each of the following statements about COVID-19 and companion animals?					total
		Not at all	Little	Enough	A lot	I do not know
do you own one ore more companion animals?	No	0.229839	0.304435	0.193548	0.0564516	0.215726	1
	Yes	0.253579	0.378323	0.184049	0.0797546	0.104294	1
Total		0.241624	0.341117	0.188832	0.0680203	0.160406	1
Chi-square
	Value	df	Sig. bilateral (two-side)
Pearson's chi-square	25,660a	4	3.70563e-05
Likelihood ratio	26.1107	4	3.00586e-05
Linear-linear association	22.6575	1	1.93599e-06
No. of true cases	985
a. 0 cells (0,0%) show an expected result below 5. The minimum expected result is 33,26.
Do you work in strict contact with companion animals? * [Several dogs and cats become ill after close contact with ill people] How much do you agree with each of the following statements about COVID-19 and companion animals?
Contingency table
% within Do you work in strict contact with companion animals?
		[Several dogs and cats become ill after close contact with ill people] How much do you agree with each of the following statements about COVID-19 and companion animals?					Total
		Not at all	Little	Enough	A lot	I do not know
Do you work in strict contact with companion animals?	No	0.246681	0.349558	0.181416	0.0597345	0.162611	1
	Yes	0.185185	0.246914	0.259259	0.160494	0.148148	1
Total		0.241624	0.341117	0.187817	0.0680203	0.161421	1
Chi-square
	Value	df	Sig. bilateral (two-side)
Pearson's chi-square	17,050a	4	0.0018903
Likelihood ratio	14.3328	4	0.00630536
Linear-linear association	0.0658597	1	0.797463
No. of true cases	985
a. 0 cells (0,0%) show an expected result below 5. The minimum expected result is 5,51.
Are you aware that also companion animals can be infected by Sars-CoV-2? * [Several dogs and cats become ill after close contact with ill people] How much do you agree with each of the following statements about COVID-19 and companion animals?
Contingency table
% within Are you aware that also companion animals can be infected by Sars-CoV-2?
		[Several dogs and cats become ill after close contact with ill people] How much do you agree with each of the following statements about COVID-19 and companion animals?					Total
		Not at all	Little	Enough	A lot	I do not know
Are you aware that also companion animals can be infected by Sars-CoV-2?	No	0.349353	0.336414	0.0998152	0.0240296	0.190388	1
	Yes	0.110112	0.346067	0.296629	0.121348	0.125843	1
Total		0.241379	0.340771	0.188641	0.0679513	0.161258	1
Chi-square
	Value	df	Sig. bilateral (two-side)
Pearson's chi-square	148,439a	4	4.39784e-31
Likelihood ratio	155.688	4	1.22898e-32
Linear-linear association	6.08484	1	0.0136347
No. of true cases	986
a. 0 cells (0,0%) show an expected result below 5. The minimum expected result is 30,24.
Are you aware of which preventive measures to reduce the risk of transmission between Sars-CoV-2 infected owners and companion animals? * [Several dogs and cats become ill after close contact with ill people] How much do you agree with each of the following statements about COVID-19 and companion animals?
Contingency table
% within Are you aware of which preventive measures to reduce the risk of transmission between Sars-CoV-2 infected owners and companion animals?
		[Several dogs and cats become ill after close contact with ill people] How much do you agree with each of the following statements about COVID-19 and companion animals?					Total
		Not at all	Little	Enough	A lot	I do not know
Are you aware of which preventive measures to reduce the risk of transmission between Sars-CoV-2 infected owners and companion animals?	No	0.282828	0.366522	0.138528	0.041847	0.170274	1
	Yes	0.146259	0.278912	0.306122	0.129252	0.139456	1
Total		0.242148	0.340426	0.18845	0.0678825	0.161094	1
Chi-square
	Value	df	Sig. bilateral (two-side)
Pearson's chi-square	75,770a	4	1.36967e-15
Likelihood ratio	72.7265	4	6.02682e-15
Linear-linear association	1.02356	1	0.311675
No. of true cases	987
a. 0 cells (0,0%) show an expected result below 5. The minimum expected result is 19,96.
Are you aware on which companion animals are most at risk of Sars-CoV-2 infection? * [Several dogs and cats become ill after close contact with ill people] How much do you agree with each of the following statements about COVID-19 and companion animals?
Contingency table
% within Are you aware on which companion animals are most at risk of Sars-CoV-2 infection?
		[Several dogs and cats become ill after close contact with ill people] How much do you agree with each of the following statements about COVID-19 and companion animals?					Total
		Not at all	Little	Enough	A lot	I do not know
Are you aware on which companion animals are most at risk of Sars-CoV-2 infection?	No	0.28041	0.353393	0.15749	0.0409731	0.167734	1
	Yes	0.0931373	0.29902	0.303922	0.171569	0.132353	1
Total		0.241624	0.342132	0.187817	0.0680203	0.160406	1
Chi-square
	Value	df	Sig. bilateral (two-side)
Pearson's chi-square	85,160a	4	1.40261e-17
Likelihood ratio	80.4258	4	1.41511e-16
Linear-linear association	1.02787	1	0.310659
No. of true cases	985
a. 0 cells (0,0%) show an expected result below 5. The minimum expected result is 13,88.
Where did you find information on COVID-19 and companion animals? * [Several dogs and cats become ill after close contact with ill people] How much do you agree with each of the following statements about COVID-19 and companion animals?
Contingency table
% within Where did you find information on COVID-19 and companion animals?
		[Several dogs and cats become ill after close contact with ill people] How much do you agree with each of the following statements about COVID-19 and companion animals?					Total
		Not at all	Little	Enough	A lot	I do not know
Where did you find information on COVID-19 and companion animals?	I did not inform myself	0.343358	0.328321	0.0776942	0.0125313	0.238095	1
	Television and/or radio broadcast	0.192308	0.319231	0.230769	0.0961538	0.161538	1
	Newspaper (printed or online)	0.158879	0.35514	0.271028	0.0747664	0.140187	1
	Institutional websites (e.g., Italian Ministry of Health)	0.09375	0.34375	0.4375	0.09375	0.03125	1
	Social media of friends and/or acquaintances	0.189189	0.324324	0.135135	0.351351		1
	Physicians	0.157895	0.315789	0.263158	0.210526	0.0526316	1
	Veterinarians	0.272727	0.30303	0.30303	0.0909091	0.030303	1
	Friends and/or relatives	0.0566038	0.54717	0.320755	0.0566038	0.0188679	1
	Other (unspecified)	0.461538	0.307692	0.153846		0.0769231	1
Total		0.241624	0.340102	0.189848	0.0680203	0.160406	1
Chi-square
	Value	df	Sig. bilateral (two-side)
Pearson's chi-square	220,853a	32	4.31127e-30
Likelihood ratio	223.044	32	1.6694e-30
Linear-linear association	35.8517	1	2.1292e-09
No. of true cases	985
a. 13 cells (28,9%) show an expected result below 5. The minimum expected result is 0,88.
Concerning the preventive measures to adopt with companion animals, which of these sources do you trust the most? * [Several dogs and cats become ill after close contact with ill people] How much do you agree with each of the following statements about COVID-19 and companion animals?
Contingency table
% within Concerning the preventive measures to adopt with companion animals, which of these sources do you trust the most?
		[Several dogs and cats become ill after close contact with ill people] How much do you agree with each of the following statements about COVID-19 and companion animals?					Total
		Not at all	Little	Enough	A lot	I do not know
Concerning the preventive measures to adopt with companion animals, which of these sources do you trust the most?	Indications from the institutions (e.g., Italian Ministry of Health)	0.125	0.389706	0.316176	0.0441176	0.125	1
	Physicians	0.188235	0.282353	0.305882	0.117647	0.105882	1
	Veterinarians	0.165775	0.363636	0.26738	0.0909091	0.112299	1
	Newspapers	0.117647	0.588235	0.0882353	0.147059	0.0588235	1
	Television and/or radio broadcasts	0.308642	0.308642	0.160494	0.0740741	0.148148	1
	Friends and relatives	0.0434783	0.173913	0.304348	0.391304	0.0869565	1
	Pharmacists	0.0526316	0.263158	0.263158	0.368421	0.0526316	1
	Web forum and/or social media	0.25	0.25	0.45	0.05		1
Total		0.17094	0.348718	0.266667	0.104274	0.109402	1
Chi-square
	Value	df	Sig. bilateral (two-side)
Pearson's chi-square	81,565a	28	3.89373e-07
Likelihood ratio	73.8159	28	5.36042e-06
Linear-linear association	1.27304	1	0.259196
No. of true cases	585
a. 11 cells (27,5%) show an expected result below 5. The minimum expected result is 1,98.
The communication on COVID-19 and companion animals has been inadequate * [Several dogs and cats become ill after close contact with ill people] How much do you agree with each of the following statements about COVID-19 and companion animals?
Contingency table
% within The communication on COVID-19 and companion animals has been inadequate
		[Several dogs and cats become ill after close contact with ill people] How much do you agree with each of the following statements about COVID-19 and companion animals?					Total
		Not at all	Little	Enough	A lot	I do not know
The communication on COVID-19 and companion animals has been inadequate	Not at all	0.788732	0.0704225	0.0140845		0.126761	1
	Little	0.214815	0.437037	0.103704	0.0666667	0.177778	1
	Enough	0.216463	0.347561	0.256098	0.0914634	0.0884146	1
	A lot	0.194301	0.406736	0.215026	0.0725389	0.111399	1
	I do not know	0.107692	0.0153846	0.0615385		0.815385	1
Total		0.241624	0.341117	0.188832	0.0680203	0.160406	1
Chi-square
	Value	df	Sig. bilateral (two-side)
Pearson's chi-square	376,136a	16	3.60794e-70
Likelihood ratio	302.795	16	6.72632e-55
Linear-linear association	219.513	1	1.15524e-49
No. of true cases	985
a. 2 cells (8,0%) show an expected result below 5. The minimum expected result is 4,42.

## Sheet: Q8D
Sex * [The communication on COVID-19 and companion animals has been inadequate] How much do you agree with each of the following statements about COVID-19 and companion animals?
Contingency table
% within sex
		[The communication on COVID-19 and companion animals has been inadequate] How much do you agree with each of the following statements about COVID-19 and companion animals?					total
		Not at all	Little	Enough	A lot	I do not know
Sex	Male	0.0715789	0.170526	0.345263	0.376842	0.0357895	1
	Female	0.074364	0.105675	0.322896	0.401174	0.0958904	1
Total		0.0730223	0.136917	0.333671	0.389452	0.0669371	1
Chi-square
	Value	df	Sig. bilateral (two-side)
Pearson's chi-square	21,615a	4	0.000239041
Likelihood ratio	22.2977	4	0.000174846
Linear-linear association	14.6522	1	0.000129285
No. of true cases	986
a. 0 cells (0,0%) show an expected result below 5. The minimum expected result is 31,80.
Range of age * [The communication on COVID-19 and companion animals has been inadequate] How much do you agree with each of the following statements about COVID-19 and companion animals?
Contingency table
% within range of age
		[The communication on COVID-19 and companion animals has been inadequate] How much do you agree with each of the following statements about COVID-19 and companion animals?					Total
		Not at all	Little	Enough	A lot	I do not know
Range of age	15-29 years	0.121387	0.0635838	0.387283	0.421965	0.00578035	1
	30-44 years	0.0666667	0.138095	0.404762	0.390476		1
	45-59 years	0.0538462	0.123077	0.407692	0.403846	0.0115385	1
	>60 years	0.0674487	0.181818	0.208211	0.363636	0.178886	1
Total		0.0731707	0.136179	0.33435	0.390244	0.0660569	1
Chi-square
	Value	df	Sig. bilateral (two-side)
Pearson's chi-square	146,307a	12	3.17809e-25
Likelihood ratio	154.103	12	8.32528e-27
Linear-linear association	72.0869	1	2.0593e-17
No. of true cases	984
a. 0 cells (0,0%) show an expected result below 5. The minimum expected result is 11,43.
Level of education * [The communication on COVID-19 and companion animals has been inadequate] How much do you agree with each of the following statements about COVID-19 and companion animals?
Contingency table
% within level of education
		[The communication on COVID-19 and companion animals has been inadequate] How much do you agree with each of the following statements about COVID-19 and companion animals?					Total
		Not at all	Little	Enough	A lot	I do not know
Level of education	primary school	0.0507246	0.23913	0.0797101	0.355072	0.275362	1
	secondary school	0.113158	0.126316	0.360526	0.363158	0.0368421	1
	high school	0.0511182	0.121406	0.392971	0.402556	0.0319489	1
	university degree	0.0387097	0.103226	0.374194	0.458065	0.0258065	1
Total		0.0730223	0.136917	0.333671	0.389452	0.0669371	1
Chi-square
	Value	df	Sig. bilateral (two-side)
Pearson's chi-square	165,560a	12	3.85627e-29
Likelihood ratio	139.063	12	9.25879e-24
Linear-linear association	51.0992	1	8.78148e-13
No. of true cases	986
a. 0 cells (0,0%) show an expected result below 5. The minimum expected result is 9,24.
Do you own one or more companion animals? * [The communication on COVID-19 and companion animals has been inadequate] How much do you agree with each of the following statements about COVID-19 and companion animals?
Contingency table
% within Do you own one or more companion animals?
		[The communication on COVID-19 and companion animals has been inadequate] How much do you agree with each of the following statements about COVID-19 and companion animals?					Total
		Not at all	Little	Enough	A lot	I do not know
Do you own one or more companion animals?	No	0.0705645	0.167339	0.306452	0.364919	0.0907258	1
	Yes	0.0756646	0.104294	0.361963	0.417178	0.0408998	1
Total		0.0730964	0.136041	0.33401	0.390863	0.0659898	1
Chi-square
	Value	df	Sig. bilateral (two-side)
Pearson's chi-square	20,538a	4	0.00039099
Likelihood ratio	20.866	4	0.000336636
Linear-linear association	9.4871	1	0.00206921
No. of true cases	985
a. 0 cells (0,0%) show an expected result below 5. The minimum expected result is 32,27.
Do you work in strict contact with companion animals? * [The communication on COVID-19 and companion animals has been inadequate] How much do you agree with each of the following statements about COVID-19 and companion animals?
Contingency table
% within Do you work in strict contact with companion animals?
		[The communication on COVID-19 and companion animals has been inadequate] How much do you agree with each of the following statements about COVID-19 and companion animals?					Total
		Not at all	Little	Enough	A lot	I do not know
Do you work in strict contact with companion animals?	No	0.0652655	0.143805	0.327434	0.393805	0.0696903	1
	Yes	0.1625	0.0625	0.4	0.35	0.025	1
Total		0.0731707	0.137195	0.333333	0.390244	0.0660569	1
Chi-square
	Value	df	Sig. bilateral (two-side)
Pearson's chi-square	16,782a	4	0.00213038
Likelihood ratio	15.9562	4	0.00307852
Linear-linear association	2.55645	1	0.109845
No. of true cases	984
a. 0 cells (0,0%) show an expected result below 5. The minimum expected result is 5,28.
Are you aware that also companion animals can be infected by Sars-CoV-2? * [The communication on COVID-19 and companion animals has been inadequate] How much do you agree with each of the following statements about COVID-19 and companion animals?
Contingency table
% within Are you aware that also companion animals can be infected by Sars-CoV-2?
		[The communication on COVID-19 and companion animals has been inadequate] How much do you agree with each of the following statements about COVID-19 and companion animals?					Total
		Not at all	Little	Enough	A lot	I do not know
Are you aware that also companion animals can be infected by Sars-CoV-2?	No	0.109057	0.149723	0.262477	0.4122	0.0665434	1
	Yes	0.0292135	0.121348	0.420225	0.364045	0.0651685	1
Total		0.0730223	0.136917	0.333671	0.390467	0.0659229	1
Chi-square
	Value	df	Sig. bilateral (two-side)
Pearson's chi-square	42,418a	4	1.36644e-08
Likelihood ratio	44.5217	4	4.99868e-09
Linear-linear association	2.6967e-05	1	0.995857
No. of true cases	986
a. 0 cells (0,0%) show an expected result below 5. The minimum expected result is 29,34.
Are you aware of which preventive measures to reduce the risk of transmission between Sars-CoV-2 infected owners and companion animals? * [The communication on COVID-19 and companion animals has been inadequate] How much do you agree with each of the following statements about COVID-19 and companion animals?
Contingency table
% within Are you aware of which preventive measures to reduce the risk of transmission between Sars-CoV-2 infected owners and companion animals?
		[The communication on COVID-19 and companion animals has been inadequate] How much do you agree with each of the following statements about COVID-19 and companion animals?					Total
		Not at all	Little	Enough	A lot	I do not know
Are you aware of which preventive measures to reduce the risk of transmission between Sars-CoV-2 infected owners and companion animals?	No	0.0752533	0.136035	0.31259	0.403763	0.0723589	1
	Yes	0.0682594	0.139932	0.382253	0.358362	0.0511945	1
Total		0.0731707	0.137195	0.333333	0.390244	0.0660569	1
Chi-square
	Value	df	Sig. bilateral (two-side)
Pearson's chi-square	5,638a	4	0.22788
Likelihood ratio	5.65116	4	0.226759
Linear-linear association	1.54619	1	0.213699
No. of true cases	984
a. 0 cells (0,0%) show an expected result below 5. The minimum expected result is 19,35.
Are you aware on which companion animals are most at risk of Sars-CoV-2 infection? * [The communication on COVID-19 and companion animals has been inadequate] How much do you agree with each of the following statements about COVID-19 and companion animals?
Contingency table
% within Are you aware on which companion animals are most at risk of Sars-CoV-2 infection?
		[The communication on COVID-19 and companion animals has been inadequate] How much do you agree with each of the following statements about COVID-19 and companion animals?					Total
		Not at all	Little	Enough	A lot	I do not know
Are you aware on which companion animals are most at risk of Sars-CoV-2 infection?	No	0.0856777	0.126598	0.299233	0.411765	0.0767263	1
	Yes	0.0245098	0.176471	0.465686	0.308824	0.0245098	1
Total		0.0730223	0.136917	0.333671	0.390467	0.0659229	1
Chi-square
	Value	df	Sig. bilateral (two-side)
Pearson's chi-square	35,746a	4	3.26294e-07
Likelihood ratio	38.5778	4	8.51518e-08
Linear-linear association	7.25111	1	0.00708572
No. of true cases	986
a. 0 cells (0,0%) show an expected result below 5. The minimum expected result is 13,45.
Where did you find information on COVID-19 and companion animals? * [The communication on COVID-19 and companion animals has been inadequate] How much do you agree with each of the following statements about COVID-19 and companion animals?
Contingency table
% within Where did you find information on COVID-19 and companion animals?
		[The communication on COVID-19 and companion animals has been inadequate] How much do you agree with each of the following statements about COVID-19 and companion animals?					Total
		Not at all	Little	Enough	A lot	I do not know
Where did you find information on COVID-19 and companion animals?	I did not inform myself	0.1275	0.1325	0.2425	0.395	0.1025	1
	Television and/or radio broadcast	0.0498084	0.118774	0.356322	0.390805	0.0842912	1
	Newspaper (printed or online)	0.00943396	0.141509	0.462264	0.377358	0.00943396	1
	Institutional websites (e.g., Italian Ministry of Health)	0.015625	0.109375	0.46875	0.390625	0.015625	1
	Social media of friends and/or acquaintances	0.025641	0.179487	0.564103	0.230769		1
	Physicians	0.157895	0.263158	0.263158	0.315789		1
	Veterinarians	0.0285714	0.2	0.4	0.371429		1
	Friends and/or relatives	0.0185185	0.12963	0.314815	0.518519	0.0185185	1
	Other (unspecified)	0.0833333	0.333333	0.25	0.333333		1
Total		0.0737374	0.137374	0.333333	0.388889	0.0666667	1
Chi-square
	Value	df	Sig. bilateral (two-side)
Pearson's chi-square	98,235a	32	1.1851e-08
Likelihood ratio	110.273	32	1.56231e-10
Linear-linear association	18.5955	1	1.616e-05
No. of true cases	990
a. 17 cells (37,8%) show an expected result below 5. The minimum expected result is 0,80.
Concerning the preventive measures to adopt with companion animals, which of these sources do you trust the most?* [The communication on COVID-19 and companion animals has been inadequate] How much do you agree with each of the following statements about COVID-19 and companion animals?
Contingency table
% within Concerning the preventive measures to adopt with companion animals, which of these sources do you trust the most?
		[The communication on COVID-19 and companion animals has been inadequate] How much do you agree with each of the following statements about COVID-19 and companion animals?					Total
		Not at all	Little	Enough	A lot	I do not know
Concerning the preventive measures to adopt with companion animals, which of these sources do you trust the most?	Indications from the institutions (e.g., Italian Ministry of Health)	0.0147059	0.102941	0.455882	0.397059	0.0294118	1
	Physicians	0.0588235	0.211765	0.270588	0.388235	0.0705882	1
	Veterinarians	0.0265957	0.0904255	0.382979	0.478723	0.0212766	1
	Newspapers		0.242424	0.454545	0.272727	0.030303	1
	Television and/or radio broadcasts	0.0853659	0.170732	0.341463	0.292683	0.109756	1
	Friends and relatives	0.0833333	0.166667	0.583333	0.125	0.0416667	1
	Pharmacists	0.0526316	0.263158	0.368421	0.315789		1
	Web forum and/or social media		0.1	0.55	0.35		1
Total		0.0374787	0.139693	0.39523	0.385009	0.0425894	1
Chi-square
	Value	df	Sig. bilateral (two-side)
Pearson's chi-square	60,509a	28	0.000350526
Likelihood ratio	61.2853	28	0.00027835
Linear-linear association	0.13245	1	0.715905
No. of true cases	587
a. 16 cells (40,0%) show an expected result below 5. The minimum expected is 0,71.
